# Supplementary material for: Effect of Grinding and the Mill Type on Magnetic Properties of Carboxylated Multiwall Carbon Nanotubes
Source: Materials (Basel). 2021 Jul 20;14(14):4057. doi: 10.3390/ma14144057 (PMC8303930; doi:10.3390/ma14144057)
Supplement: Supplementary file 1 [file materials-14-04057-s001.zip]

Archive with 1 entries (1 files):
- materials-1229393 _SI final_v2.pdf
